# Supplementary material for: First record in the Tropical Eastern Pacific of the exotic species Ficopomatus uschakovi (Polychaeta, Serpulidae)
Source: Zookeys. 2012 Nov 5;(238):45–55. doi: 10.3897/zookeys.238.3970 (PMC3496944; doi:10.3897/zookeys.238.3970)
Supplement: XML Treatment for Ficopomatus uschakovi [file zookeys.238.3970-treatment1.xml]

<!DOCTYPE tp:taxon-treatment
  PUBLIC "-//TaxonX//DTD Taxonomic Treatment Publishing DTD v0 20100105//EN" "tax-treatment-NSO.dtd">
<tp:taxon-treatment xmlns:tp="http://www.plazi.org/taxpub"><tp:treatment-meta><mixed-citation publication-type="journal"><person-group><name><surname>Bastida-Zavala</surname><given-names>Rolando</given-names></name><name><surname>García-Madrigal</surname><given-names>Socorro</given-names></name></person-group><article-title>First record in the Tropical Eastern Pacific of the exotic species 
                    <italic>Ficopomatus uschakovi</italic> (Polychaeta, Serpulidae)
                </article-title><source>Zookeys</source><day>5</day><month>11</month><year>2012</year><volume>2012</volume><issue>238</issue><fpage>45</fpage><lpage>55</lpage><pub-id pub-id-type="doi">10.3897/zookeys.238.3970</pub-id></mixed-citation></tp:treatment-meta><tp:nomenclature><tp:taxon-name>
                            <tp:taxon-name-part taxon-name-part-type="genus">Ficopomatus</tp:taxon-name-part>
                            <tp:taxon-name-part taxon-name-part-type="species">uschakovi</tp:taxon-name-part>
                        <object-id xmlns:xlink="http://www.w3.org/1999/xlink" xlink:type="simple">http://species-id.net/wiki/Ficopomatus_uschakovi</object-id>
								</tp:taxon-name><tp:taxon-authority>Pillai, 1960</tp:taxon-authority><xref ref-type="fig" rid="F1">Figs 1A–E</xref><xref ref-type="fig" rid="F2">, 2A–I</xref><tp:nomenclature-citation-list><tp:nomenclature-citation><tp:taxon-name>Neopomatus uschakovi</tp:taxon-name><comment> Pillai, 1960: 28–32, text-figs 10H, 11A–H, 12A–H, plate I, figs 1–2; <xref ref-type="bibr" rid="B17">Pillai 2008</xref>: 43–49, Fig 5–6, reinstated the genus <italic><tp:taxon-name>Neopomatus</tp:taxon-name></italic>.</comment></tp:nomenclature-citation><tp:nomenclature-citation><tp:taxon-name>Neopomatus uschakovi</tp:taxon-name><comment> var. <italic>lingayanensis</italic> Pillai, 1965: 170–172, Fig. 23A–I. Type locality: Lingayan Gulf, Luzon Island, Philippines.</comment></tp:nomenclature-citation><tp:nomenclature-citation><tp:taxon-name>Neopomatus similis</tp:taxon-name><comment> Pillai, 1960: 32–33, text-figs 12I–M, plate II, fig. 1. Type locality: Negombo Lagoon, Sri Lanka.</comment></tp:nomenclature-citation><tp:nomenclature-citation><tp:taxon-name>Neopomatus similis</tp:taxon-name><comment> var. <italic>rugosus</italic> Pillai, 1960: 33–35, plate II, fig. 2. Type locality: Negombo Lagoon, Sri Lanka.</comment></tp:nomenclature-citation><tp:nomenclature-citation><tp:taxon-name>Mercierella enigmatica</tp:taxon-name><comment> (not Fauvel, 1923): Several examples of incorrect use of this name have been studied by <xref ref-type="bibr" rid="B11">ten Hove and Weerdenburg 1978</xref>: 109–110.</comment></tp:nomenclature-citation><tp:nomenclature-citation><tp:taxon-name>Ficopomatus uschakovi</tp:taxon-name><comment>: <xref ref-type="bibr" rid="B11">ten Hove and Weerdenburg 1978</xref>: 109–112, figs 2a–d, 3a, f–k, 4j–n, r, x–z, jj–mm, yy, 5d, revision; <xref ref-type="bibr" rid="B1">de Assis et al. 2008</xref>: 51–58, Fig. 2A–G, Brazil; <xref ref-type="bibr" rid="B12">Liñero-Arana and Díaz-Díaz 2012</xref>: 234–237, fig. 1a–j, Venezuela.</comment></tp:nomenclature-citation></tp:nomenclature-citation-list></tp:nomenclature><tp:treatment-sec sec-type="Type locality"><title>Type locality.</title><p>Panadura River estuary, Madu Ganga estuary at Balapitiya and Ratgama Lake at Dodanduwa, Sri Lanka.</p></tp:treatment-sec><tp:treatment-sec sec-type="Material examined"><title>Material examined. </title><p><bold>Chiapas, South Pacific of Mexico.</bold> Five specimens (ECOSUR), three specimens (UANL), more than 100 specimens (UMAR-Poly 112), La Encrucijada Biosphere Reserve, Barra San Juan, <named-content xmlns:xlink="http://www.w3.org/1999/xlink" content-type="dwc:verbatimCoordinates" xlink:type="simple">15°09'58"N, 92°51'12"W</named-content>, 0.5–1 m, submerged mangrove root (<italic><tp:taxon-name>Rhizophora mangle</tp:taxon-name></italic>), September 21, 2011, Rolando Bastida-Zavala et al. leg. Five specimens (ECOSUR), 20 specimens (UMAR-Poly 113), La Encrucijada Biosphere Reserve, Zacapulco, <named-content xmlns:xlink="http://www.w3.org/1999/xlink" content-type="dwc:verbatimCoordinates" xlink:type="simple">15°11'37"N, 92°53'22"W</named-content>, on rotting mangrove root and gastropod shell, 0–0.5 m, September 21, 2011, Rolando Bastida-Zavala et al. leg.</p></tp:treatment-sec><tp:treatment-sec sec-type="Topotypical material"><title>Topotypical material.</title><p>Two specimens (LACM-AHF N10947), Panadura River estuary, Sri Lanka, brackish water (donated by T.G. Pillai), October 9, 1961.</p></tp:treatment-sec><tp:treatment-sec sec-type="Description"><title>Description.</title><p>Mass occurrence is present (<xref ref-type="fig" rid="F2">Fig. 2A, D</xref>); however, some specimens were solitary (<xref ref-type="fig" rid="F2">Fig. 2E</xref>). The tube colour varies from pink to red in live material, changing to white, brown or orange in preserved material (<xref ref-type="fig" rid="F2">Fig. 2D–E</xref>). They possess several prominent to shallow peristomes (<xref ref-type="fig" rid="F2">Fig. 2D</xref>) or only low growth rings (annulations, <xref ref-type="fig" rid="F2">Fig. 2E</xref>), but lack longitudinal ridges and alveoli.<!--PageBreak--></p><p>The body is yellow; with 6–7 dark bands on the radioles (preserved material, <xref ref-type="fig" rid="F1">Figs 1A</xref><xref ref-type="fig" rid="F2">, 2F</xref>). The thorax has five dark bands on the lateral side, between the notopodial bundles, although sometimes these bands are blurred. TL=6.7 mm (n=10, r:4–6.7, µ=5.2 ±1); THL=2 mm (n=10, r:1.4–2, µ=1.7 ±0.2); THW=0.7 mm (n=10, r:0.5–0.7, µ=0.6 ±0.1). The branchial crown has nine radioles (n=10, r:6–9, µ=7.4 ±0.8) on the left, and eight on the right (n=10, r:7–9, µ=8 ±0.7). Interradiolar membrane absent.</p><p>The peduncle is smooth, inserted in the left branchial lobe; lacks a constriction (<xref ref-type="fig" rid="F1">Fig. 1D–E</xref>); OL=1.8 mm (n=9, r:1–1.9, µ=1.6 ±0.4). The operculum is spherical to oval in shape, with a slightly convex, flat or slightly concave horny plate (<xref ref-type="fig" rid="F1">Fig. 1B–E</xref>). OD=0.6 mm (n=9, r:0.5–0.8, µ=0.6 ±0.1). The end plate bears 1–5 concentric rows of spines (<xref ref-type="fig" rid="F2">Fig. 2H</xref>); the rows are sometimes incomplete or converge with the other rows. The spines are transparent (<xref ref-type="fig" rid="F2">Fig. 2I</xref>).</p><fig id="F1" position="float" orientation="portrait"><label>Figure 1.</label><caption><p><bold>A–E</bold> <italic><tp:taxon-name>Ficopomatus uschakovi</tp:taxon-name></italic>, from La Encrucijada Biosphere Reserve, UMAR-Poly 112–113. <bold>A, C</bold> complete body in lateral and dorsal views; <bold>B, D–E</bold> opercula, lateral views.</p></caption><graphic xmlns:xlink="http://www.w3.org/1999/xlink" xlink:href="ZooKeys-238-045-g001.jpg" position="float" orientation="portrait" xlink:type="simple"/></fig><fig id="F2" position="float" orientation="portrait"><label>Figure 2.</label><caption><p><bold>A–I</bold> <italic><tp:taxon-name>Ficopomatus uschakovi</tp:taxon-name></italic>, from La Encrucijada Biosphere Reserve, UMAR-Poly 112–113. <bold>A</bold> tubes on mangrove roots <bold>B</bold> tubes on the shell of the gastropod <italic><tp:taxon-name>Thaisella kiosquiformis</tp:taxon-name></italic> <bold>C</bold> mangroves in the collecting site <bold>D</bold> tubes forming small aggregations <bold>E</bold> large, single tube <bold>F</bold> complete specimen in dorsal view <bold>G</bold> complete specimen with mass of sperm attached to the abdomen <bold>H</bold> operculum in dorsal view <bold>I</bold> operculum in aboral view.</p></caption><graphic xmlns:xlink="http://www.w3.org/1999/xlink" xlink:href="ZooKeys-238-045-g002.jpg" position="float" orientation="portrait" xlink:type="simple"/></fig><p>The collar is entire, with well-developed lobes. The collar chaetae include coarsely serrated chaetae and hooded (capillary) chaetae. The thoracic membranes are fused dorsally, ventrally forming a small apron. The thorax has six chaetigers with hooded (limbate) chaetae, and saw-shaped uncini. A short achaetous region is present between the thorax and abdomen. Most of the abdominal segments possess geniculate chaetae and rasp-shaped uncini.</p></tp:treatment-sec><tp:treatment-sec sec-type="Distribution"><title>Distribution.</title><p>Originally limited to Indo-West Pacific and Gulf of Guinea (<xref ref-type="bibr" rid="B11">ten Hove and Weerdenburg 1978</xref>), the species was also recorded in some isolated areas of the tropical and subtropical Western Atlantic: Sossego Creek, Brazil (<xref ref-type="bibr" rid="B1">de Assis et al. 2008</xref>), Morocoto Creek, Venezuela (<xref ref-type="bibr" rid="B12">Liñero-Arana and Díaz-Díaz 2012</xref>) (<xref ref-type="fig" rid="F3">Fig. 3A</xref>) and<!--PageBreak--> several sites in the Northern Gulf of Mexico (Bastida-Zavala et al. in prep.). There have been new records in Chiapas coast, Southern Pacific of Mexico (<xref ref-type="fig" rid="F3">Fig. 3B</xref>).</p><fig id="F3" position="float" orientation="portrait"><label>Figure 3.</label><caption><p><bold>A</bold> World-wide distribution of <italic><tp:taxon-name>Ficopomatus uschakovi</tp:taxon-name></italic>. Triangles denote examined material, circles literature records (data from <xref ref-type="bibr" rid="B11">ten Hove and Weerdenburg 1978</xref>) <bold>B</bold> Study area and the localities where specimens of <italic><tp:taxon-name>Ficopomatus uschakovi</tp:taxon-name></italic> were recollected. <bold>1</bold>: Zacapulco; <bold>2</bold>: Barra San Juan; <bold>3</bold>: Las Garzas boat pier (observed by S.I. Salazar-Vallejo et al., pers. comm.).</p></caption><graphic xmlns:xlink="http://www.w3.org/1999/xlink" xlink:href="ZooKeys-238-045-g003.jpg" position="float" orientation="portrait" xlink:type="simple"/></fig></tp:treatment-sec><tp:treatment-sec sec-type="Ecology"><title>Ecology.</title><p>Depth: Intertidal to 1 m. On mangrove roots (<xref ref-type="fig" rid="F2">Fig. 2A, C</xref>) and on the shell of the gastropod <italic><tp:taxon-name>Thaisella kiosquiformis</tp:taxon-name></italic> (Duclos, 1832) (<xref ref-type="fig" rid="F2">Fig. 2B</xref>); coastal lagoon with salinity ranges approximately 20–35 o/oo. On shells, stones and petiole bases of coconut leaves in the topotypical area (<xref ref-type="bibr" rid="B15">Pillai 1960</xref>); on submerged piece of bamboo, with salinity ranges approximately 4–11 o/oo in Brazil records (<xref ref-type="bibr" rid="B1">de Assis et al. 2008</xref>).</p></tp:treatment-sec><tp:treatment-sec sec-type="Reproductive characters"><title>Reproductive characters.</title><p>Two specimens (TL=4 mm and 4.2 mm) have masses of sperm glued to the abdomen (<xref ref-type="fig" rid="F2">Fig. 2G</xref>); however, eggs have not been found in the specimens studied in detail (n=10).</p></tp:treatment-sec><tp:treatment-sec sec-type="Remarks"><title>Remarks.</title><p>The specimens of <italic><tp:taxon-name>Ficopomatus uschakovi</tp:taxon-name></italic> from Chiapas are slightly bigger than the topotypical specimens (TL=4–4.2 mm, THL=1.1–1.4 mm, THW=0.7–0.8 mm, OL=1.1–1.2, OD=0.3–0.5 mm); however, the rest of the morphological characteristics are very similar.</p><p>Apart from the spines of the operculum, the main character that separates <italic><tp:taxon-name>Ficopomatus uschakovi</tp:taxon-name></italic> from <italic><tp:taxon-name>Ficopomatus enigmaticus</tp:taxon-name></italic> and <italic><tp:taxon-name>Ficopomatus miamiensis</tp:taxon-name></italic> is the dorsally fused thoracic membranes. This autapomorphy of <italic><tp:taxon-name>Ficopomatus uschakovi</tp:taxon-name></italic> is regarded to be of generic level by <xref ref-type="bibr" rid="B17">Pillai (2008)</xref>, but is not followed by us.</p><p>In the local community the serpulid tubes on the mangroves are called ‘broca’ (more or less ‘drill’), just like all other sessile invertebrates with calcareous covers, such as barnacles and oysters.</p></tp:treatment-sec><ref-list><ref id="B17"><mixed-citation xmlns:xlink="http://www.w3.org/1999/xlink" xlink:type="simple"><person-group><name name-style="western"><surname>Pillai</surname><given-names>TG</given-names></name></person-group> (<year>2008</year>)<article-title> <italic>Ficopomatus talehsapensis</italic>, a new brackish-water species (Polychaeta: Serpulidae: Ficopomatinae) from Thailand, with discussions on the relationships of taxa constituting the subfamily, opercular insertion as a taxonomic character and their taxonomy, a key to its taxa, and zoogeography.</article-title><source>Zootaxa </source><volume>1967</volume>: <fpage>36</fpage>-<lpage>52</lpage>.</mixed-citation></ref><ref id="B11"><mixed-citation xmlns:xlink="http://www.w3.org/1999/xlink" xlink:type="simple"><person-group><name name-style="western"><surname>Hove</surname><given-names>HA ten</given-names></name><name name-style="western"><surname>Weerdenburg</surname><given-names>JCA</given-names></name></person-group> (<year>1978</year>)<article-title> A generic revision of the brackish-water serpulid <italic>Ficopomatus</italic> Southern 1921 (Polychaeta: Serpulinae), including <italic>Mercierella</italic> Fauvel 1923, <italic>Sphaeropomatus</italic> Treadwell 1934, <italic>Mercierellopsis</italic> Rioja 1945 and <italic>Neopomatus</italic> Pillai 1960.</article-title><source>Biological Bulletin </source><volume>154</volume>: <fpage>96</fpage>-<lpage>120</lpage>. doi: <ext-link ext-link-type="uri" xlink:href="http://dx.doi.org/10.2307/1540777" xlink:type="simple">10.2307/1540777</ext-link></mixed-citation></ref><ref id="B1"><mixed-citation xmlns:xlink="http://www.w3.org/1999/xlink" xlink:type="simple"><person-group><name name-style="western"><surname>Assis</surname><given-names>JE de</given-names></name><name name-style="western"><surname>Alonso</surname><given-names>C</given-names></name><name name-style="western"><surname>Christoffersen</surname><given-names>ML</given-names></name></person-group> (<year>2008</year>)<article-title> First record of <italic>Ficopomatus uschakovi</italic> (Pillai, 1960) Serpulidae (Polychaeta: Annelida) for the Western Atlantic.</article-title><source>Revista Nordestina de Biologia </source><volume>19</volume>: <fpage>51</fpage>-<lpage>58</lpage>.</mixed-citation></ref><ref id="B12"><mixed-citation xmlns:xlink="http://www.w3.org/1999/xlink" xlink:type="simple"><person-group><name name-style="western"><surname>Liñero-Arana</surname><given-names>I</given-names></name><name name-style="western"><surname>Díaz-Díaz</surname><given-names>O</given-names></name></person-group> (<year>2012</year>)<article-title> Presencia del poliqueto exótico <italic>Ficopomatus uschakovi</italic> (Polychaeta: Serpulidae) en Venezuela: descripción y comentarios sobre su distribución.</article-title><source>Interciencia </source><volume>37</volume>: <fpage>234</fpage>-<lpage>237</lpage>.</mixed-citation></ref><ref id="B15"><mixed-citation xmlns:xlink="http://www.w3.org/1999/xlink" xlink:type="simple"><person-group><name name-style="western"><surname>Pillai</surname><given-names>TG</given-names></name></person-group> (<year>1960</year>)<article-title> Some marine and brackish-water serpulid polychaeta from Ceylon, including new genera and species. Journal of Science.</article-title><source>Biological Sciences </source><volume>3</volume>: <fpage>1</fpage>-<lpage>40</lpage>.</mixed-citation></ref></ref-list></tp:taxon-treatment>
